# Supplementary material for: A Rigid-Body Pendulum Model for Plyometric Push-Up Biomechanics: Analytical Derivation and Numerical Quantification of Flight Time, Arc Displacement, Maximum Height, and Mechanical Power Output
Source: Bioengineering (Basel). 2026 Apr 11;13(4):445. doi: 10.3390/bioengineering13040445 (PMC13113941; doi:10.3390/bioengineering13040445)
Supplement: Supplementary file 1 [file bioengineering-13-00445-s001.zip]

Archive with 1 entries (1 files):
- bioengineering-4227339-supplementary.pdf
